# Supplementary material for: Community terminal restriction fragment length polymorphisms reveal insights into the diversity and dynamics of leaf endophytic bacteria
Source: BMC Microbiol. 2013 Jan 3;13:1. doi: 10.1186/1471-2180-13-1 (PMC3546043; doi:10.1186/1471-2180-13-1)
Supplement: Additional file 3 — Table S4. T-RFLP profile Shannon alpha indeces. [file 1471-2180-13-1-S3.xlsx]

## Sheet: Sheet1
code	55	57	62	66	67	71	72	73	74	75	76	77	78	79	81	82	83	84	85	89	92	94	95	96	97	98	99	100	103	113	129	148	163	164	185	186	193	194	203	206	213	213.8	215	219	224	224.5	227	228	229
5.14-3.3	0	0	0	0	0.00406192	0	0	0	0	0.00570864	0	0	0.00988034	0.0749808	0	0	0	0	0.446921	0	0	0.0447471	0	0	0	0	0	0	0	0	0	0	0	0.00400549	0	0	0	0	0.00343328	0	0	0.00389105	0	0	0	0	0	0	0
5.14-4.3	0	0.0187609	0	0	0	0.0152705	0	0	0	0.0191972	0	0	0.121291	0.0283595	0	0	0	0	0.262653	0	0	0.109948	0	0	0	0	0	0	0	0	0	0	0	0.0148342	0	0	0	0	0	0	0	0	0	0	0	0	0	0	0
6.16-1.3	0	0	0	0	0	0	0	0	0	0.0439224	0	0	0.0158325	0.167518	0	0	0	0	0	0	0	0.0812053	0	0	0	0	0	0	0	0	0	0	0	0	0	0	0	0	0	0	0	0	0	0	0	0.0178754	0	0.0296221	0
6.16-2.3	0	0		0	0	0	0	0	0	0.017	0	0	0	0.205333	0	0	0	0.0153333	0.216667	0	0	0.0596667	0	0	0	0	0	0	0	0	0	0	0	0	0	0	0	0	0	0	0	0	0	0	0	0	0	0.0116667	0
6.16-3.3	0	0	0	0	0	0	0	0	0	0	0	0	0	0.189474	0	0	0	0	0.32	0	0	0.0926316	0	0	0	0	0	0	0	0	0	0	0	0	0	0	0	0	0	0	0	0	0	0	0	0	0	0	0
6.16-4.3	0	0	0	0	0	0	0	0	0	0.120743	0	0	0	0.0479876	0	0	0	0	0.148607	0	0	0.111455	0	0	0	0	0	0	0	0	0	0	0	0	0	0	0	0	0	0	0	0	0	0	0	0	0	0	0
7.14-1.3	0	0	0	0	0	0	0	0	0	0.0224905	0	0	0	0.0487845	0	0	0	0	0.0315859	0	0	0.0477923	0	0	0	0	0	0	0	0	0	0	0	0	0	0	0	0	0	0	0	0	0	0	0	0	0	0.0097569	0
7.14-2.3	0	0	0	0	0	0	0	0	0	0.0293496	0	0	0.0295844	0.357361	0	0	0	0.00821789	0.100728	0	0	0.0563513	0	0	0	0	0	0	0	0	0	0	0	0	0	0	0	0	0	0	0	0	0	0	0	0.0211317	0	0.0434374	0
7.14-4.3	0	0	0	0	0	0	0	0	0	0.0791147	0	0	0	0.0394302	0	0	0	0	0.109896	0	0	0.0577461	0	0	0	0	0	0	0	0	0	0	0	0	0	0	0	0	0	0	0	0	0	0	0	0	0	0.00890359	0
8.20-1.3	0	0	0	0	0	0	0	0	0	0	0.00498587	0	0	0.0393884	0	0	0	0.0109689	0	0	0	0.0757145	0	0	0	0	0	0	0	0	0	0	0	0.00701989	0	0	0	0	0	0	0	0	0	0	0	0.00568277	0	0.00969413	0
8.20-2.3	0	0	0	0	0	0	0	0	0	0.0314748	0	0	0	0.0530576	0	0	0	0	0.0548561	0	0	0.105216	0	0	0	0	0	0	0	0	0	0	0	0	0.0395683	0.0278777	0	0	0	0	0	0.0278777	0	0	0	0	0	0	0
8.20-3.3	0	0	0	0	0	0	0	0	0	0.126554	0	0	0	0	0	0	0	0	0.136723	0	0	0.079096	0	0	0	0	0	0	0	0	0	0	0	0	0.0451977	0	0	0	0	0	0	0	0.0485876	0	0	0.0338983	0	0.0576271	0
8.20-4.3	0	0	0	0	0	0	0	0	0	0.0145745	0	0	0	0	0	0	0	0	0.190409	0	0	0.12788	0	0	0	0	0	0	0	0	0	0	0	0.0178655	0.0188058	0	0	0	0	0	0	0.0305595	0	0	0	0	0	0	0
5.14-1.5	0	0	0	0	0	0	0	0	0	0	0	0	0.236543	0	0	0	0	0	0.0712661	0	0	0	0.0924943	0	0	0	0	0	0	0	0	0	0	0	0	0	0	0	0	0	0	0	0	0	0	0	0	0	0
5.14-2.5	0	0.0448813	0	0	0	0	0	0	0	0	0	0	0.530045	0	0	0	0	0	0.131306	0	0	0	0.074184	0	0	0	0	0	0	0	0	0	0	0	0	0	0	0	0	0	0	0	0	0	0	0	0	0	0
5.14-3.5	0	0.0318471	0	0	0	0	0	0	0	0	0	0	0.0873521	0.188353	0	0	0	0	0.11556	0	0	0	0.0673339	0	0	0	0	0	0	0	0	0	0	0	0	0	0	0	0	0	0	0	0	0	0	0	0	0	0
5.14-4.5	0	0.00282759	0.00238113	0	0	0	0.00476226	0	0.0197187	0	0.0118312	0.0309547	0.439021	0	0	0.00282759	0	0.0533522	0.169283	0	0	0	0.059305	0	0	0	0	0	0	0	0	0	0	0	0	0	0	0	0	0	0	0	0	0	0	0	0	0.00282759	0
6.16-2.5	0	0.0342541	0	0	0	0	0	0	0	0	0	0	0	0.0331492	0	0	0	0	0	0	0	0	0.0552486	0	0	0	0	0	0	0	0	0	0	0	0	0	0	0	0	0	0	0	0	0	0	0	0	0	0
6.16-3.5	0	0.00900409	0	0	0	0	0	0	0	0	0	0.0414734	0.727149	0	0	0	0	0	0	0	0	0	0.038472	0	0	0	0	0	0	0	0.0133697	0	0	0	0	0	0	0	0	0	0	0	0	0	0	0	0	0	0
6.16-4.5	0	0.200521	0	0	0	0	0	0	0	0	0	0	0	0	0	0	0	0	0.117188	0	0	0	0.151042	0	0	0	0	0	0	0	0	0	0	0	0	0	0	0	0	0	0	0	0	0	0	0	0	0	0
7.14-1.5	0	0	0	0	0	0	0.00702775	0	0.0207197	0	0	0.00545256	0.0871198	0.322913	0	0	0	0	0.0270205	0	0	0	0.0524658	0	0	0.00593723	0	0	0	0	0	0	0	0	0	0	0	0	0	0	0	0	0	0	0	0.0111475	0	0.0329577	0
7.14-2.5	0	0	0	0	0	0	0	0	0	0.0548317	0	0.0217155	0	0.0184582	0	0	0	0	0.0190011	0	0	0	0.0754615	0	0	0.0477742	0	0	0	0	0	0	0	0	0	0	0	0	0	0	0	0	0	0	0	0	0	0	0
7.14-3.5	0	0	0	0	0	0	0	0	0	0.00610998	0	0	0	0.123897	0	0	0	0.0337746	0.406144	0	0	0	0.0661914	0	0	0.00882553	0	0	0	0	0	0	0	0	0	0	0	0	0	0	0	0	0	0	0	0.00712831	0	0.00831636	0
7.14-4.5	0	0	0	0	0	0	0.00530328	0	0	0.0248591	0	0	0	0.0828638	0	0	0	0	0.113026	0	0	0	0.0674511	0	0	0.00563474	0	0	0	0	0	0	0	0	0	0	0	0	0	0	0	0	0	0	0	0.00580046	0	0.0132582	0
8.20-1.5	0	0.019219	0	0	0	0	0	0	0	0.0841977	0.0109823	0.0210494	0.0439292	0.0445394	0	0	0	0	0.104942	0	0	0	0.0115924	0.110128	0	0.164124	0	0	0	0	0	0	0	0	0	0	0	0	0	0	0	0	0	0	0	0	0	0.0112874	0
8.20-2.5	0	0.0322234	0	0	0	0	0	0	0	0	0	0	0.217508	0.318475	0	0	0	0	0	0	0	0	0.0643216	0	0	0	0	0	0	0	0	0	0	0	0	0	0	0	0	0	0	0	0	0	0	0.0263158	0	0.151987	0
8.20-3.5	0	0	0	0	0	0	0	0	0	0	0	0	0	0	0	0	0	0	0	0	0	0	0	0	0	0	0	0	0	0	0	0	0	0	0	0	0	0	0	0	0	0	0	0	0	0	0	0	0
Jun.1.1	0	0	0	0	0	0	0	0	0	0.185654	0.0103862	0.030185	0.0382993	0	0	0	0	0	0.0895813	0.112301	0	0	0	0	0	0	0	0	0	0	0	0	0	0	0	0	0	0	0	0	0	0	0	0	0	0	0	0	0
Jun.1.2	0	0	0	0	0	0	0	0	0	0.195906	0	0.0532164	0.0181287	0	0	0	0	0	0.132749	0.0730994	0	0	0	0	0	0	0	0	0	0	0	0	0	0	0	0	0	0	0	0	0	0	0.0175439	0	0	0	0	0	0
Jun.1.3	0	0	0	0	0	0	0	0.0104298	0	0.226612	0	0.0331858	0.0363464	0	0	0	0	0	0.0180152	0.15866	0	0	0	0	0	0	0	0	0	0	0	0	0.0357143	0.0139064	0	0	0	0	0	0	0	0.0110619	0	0	0	0	0	0	0
Jun.2.1	0	0	0	0	0	0.0121298	0	0	0	0.13512	0	0.0090268	0.0550071	0	0	0	0	0	0.204795	0.116784	0	0	0	0	0.0101551	0	0	0	0	0	0	0	0.00959097	0	0	0	0	0	0	0	0	0	0	0	0	0	0	0	0
Jun.2.2	0	0	0	0	0	0.0138206	0	0	0	0.173833	0	0.0150491	0.0377764	0	0	0	0	0	0.170455	0.124386	0	0	0	0	0	0	0	0	0	0	0	0	0.0138206	0	0	0	0	0	0	0	0	0.0116708	0.00982801	0	0	0	0	0	0
Jun.2.3	0	0	0	0	0	0	0	0	0	0.0685897	0	0.0269231	0.0326923	0	0	0	0	0	0.0833333	0.0967949	0	0	0	0.101282	0.0371795	0	0	0	0	0	0	0	0	0	0	0	0	0	0	0	0	0.0282051	0.025641	0	0	0	0	0	0
Jun.3.1	0	0	0	0	0	0	0	0	0	0.080772	0	0.0250179	0.0250179	0	0	0	0	0	0	0.118656	0	0	0	0	0	0	0	0	0	0	0	0	0.0364546	0	0	0	0	0	0	0	0	0	0	0	0	0	0	0	0
Jun.3.2	0	0	0	0	0	0	0	0	0	0.0668757	0	0.0198537	0.0181122	0	0	0	0	0	0.114943	0.108673	0	0	0	0	0	0	0	0	0	0	0	0	0.0135841	0	0	0	0	0	0	0	0.0111459	0.0271682	0.0215953	0.0114943	0	0	0	0	0
Jun.3.3	0	0	0	0	0	0.00894331	0	0	0.0101816	0.187947	0	0.020776	0.0427903	0	0	0	0	0	0.0708586	0.0879196	0	0	0	0	0	0	0	0	0	0	0	0	0.0090809	0.00440286	0	0	0	0	0	0.00412768	0	0.00495322	0.00426527	0.00412768	0	0	0	0	0
Jun.4.1	0	0	0	0	0	0.0350294	0.0112503	0	0.0140629	0.314753	0	0.0117617	0.0178982	0	0	0	0	0	0.0406546	0.0923038	0	0	0	0	0.0173869	0	0	0	0	0	0	0	0	0	0	0	0	0	0	0	0	0	0	0	0	0	0	0	0
Jun.4.2	0	0	0	0	0	0	0.0130489	0	0.00683513	0.43227	0.00890638	0.0602734	0.0184341	0	0	0	0	0	0.0853355	0.062966	0	0	0	0	0	0	0	0	0	0	0	0	0.00766363	0	0	0	0	0	0	0	0	0	0	0	0	0	0	0	0
Jun.4.3	0	0	0	0	0	0.00679035	0.0238875	0	0.0115193	0.393476	0.0197648	0.0153995	0	0	0.0166121	0	0.0105493	0	0.204923	0.088032	0	0	0	0.00727537	0.00739663	0	0	0	0	0	0	0	0	0	0	0	0	0	0	0	0	0	0	0	0	0	0	0	0
Jul.1.1	0	0	0	0	0	0	0	0	0	0.17463	0	0.102097	0.0395325	0.0161568	0	0	0	0	0.0103128	0.070471	0	0	0	0	0	0	0	0	0	0	0	0	0	0	0	0	0	0	0	0	0	0	0	0	0	0	0	0	0
Jul.1.2	0	0	0	0	0	0	0	0.0160043	0	0.228861	0	0.151774	0.0178714	0	0	0	0	0	0.0240064	0.0933582	0	0.00826887	0	0	0.010136	0	0	0	0	0	0	0	0.0104028	0	0	0	0	0	0	0	0	0	0	0	0	0	0	0	0
Jul.1.3	0	0	0	0	0	0	0	0	0	0.0294636	0	0.0820952	0	0	0	0	0	0	0.0385293	0.095442	0	0	0	0	0	0	0	0	0	0	0	0	0.00931755	0	0	0	0	0	0	0	0	0.00956938	0.00755477	0	0	0	0	0	0
Jul.2.1	0	0	0	0	0	0	0	0.0227863	0	0.252956	0.00894145	0.0951832	0	0	0	0	0.00922988	0	0.115662	0.0449957	0	0	0	0	0	0	0	0	0	0	0	0	0	0	0	0	0	0	0	0	0	0	0	0	0	0	0	0	0
Jul.2.2	0	0	0	0	0	0.0102867	0	0.00895323	0	0.142585	0	0.0187637	0.00628631	0	0.0301934	0	0	0	0.394038	0.0624821	0	0	0	0.0236213	0.0381941	0	0	0	0	0	0	0	0.00380989	0	0	0	0	0	0	0	0	0.00533384	0.00380989	0	0	0	0	0	0.00628631
Jul.2.3	0	0	0	0.00265745	0	0	0	0.00699796	0	0.135707	0.0058464	0.0647533	0.0185136	0	0.0585526	0	0	0	0.36788	0.0754717	0	0.00283462	0	0	0	0	0	0	0	0	0	0	0.00549207	0.00274604	0	0	0	0	0	0	0	0.00318894	0	0	0	0	0	0	0
Jul.3.1	0	0	0	0	0	0	0	0.00548303	0	0.129896	0.00796345	0.0828982	0.0302872	0	0.0130548	0	0	0	0.359269	0.0699739	0	0	0	0	0	0	0	0	0	0	0	0	0.00417755	0	0	0	0	0	0	0	0	0.00861619	0.00548303	0	0	0	0	0	0
Jul.3.2	0	0	0	0	0	0	0	0	0	0.109481	0	0.0234199	0.0431716	0.142777	0	0	0	0	0.15491	0.0696953	0	0	0	0	0.00987585	0	0	0	0	0	0	0	0	0	0	0	0	0	0	0	0	0	0	0	0.0104402	0.0110045	0	0.0208804	0
Jul.3.3	0	0	0	0	0	0	0	0	0	0.10727	0.0108927	0.154866	0	0	0.0161023	0	0	0	0.253374	0.0385982	0	0	0	0	0	0	0	0	0	0	0	0	0	0	0	0	0	0	0	0	0	0.00757755	0	0	0	0	0	0	0
Jul.4.1	0	0	0	0	0	0	0.00512481	0.016201	0	0.274591	0.00810051	0.0915854	0.0555464	0	0	0	0	0	0.106464	0.0872872	0	0	0	0	0	0	0	0	0	0	0	0	0	0	0	0	0	0	0	0	0	0	0	0	0	0	0	0	0
Jul.4.2	0	0	0	0	0	0	0	0.0186819	0	0.235599	0	0.0877011	0.0456668	0	0	0	0	0	0.0570835	0.0690192	0	0	0	0	0	0	0	0	0	0	0	0	0	0	0	0	0	0	0	0	0	0.0202387	0.0166061	0	0	0	0	0	0
Jul.4.3	0	0	0	0	0	0	0	0.0209728	0	0.336011	0	0.0468541	0.0169567	0.0459616	0	0	0	0	0	0.0749665	0	0	0	0.0174029	0	0	0	0	0	0	0	0	0.0151718	0	0	0	0	0	0	0	0	0	0	0	0	0	0	0	0
May.1.1	0	0	0	0	0	0	0	0	0	0	0	0	0.174556	0.440828	0	0	0	0	0	0	0	0	0	0	0	0	0	0	0	0	0	0	0.0946746	0	0	0	0	0	0	0	0	0	0	0	0	0	0	0	0
May.1.2	0	0	0	0	0	0	0	0	0	0	0	0.0815287	0.0624204	0	0	0	0	0	0	0.0751592	0	0	0	0	0	0	0	0	0.0675159	0	0	0.0471338	0.138854	0.126115	0	0	0.0585987	0.0433121	0	0	0	0.0471338	0	0	0	0	0	0	0
May.1.3	0	0	0	0	0	0	0	0	0	0.0535261	0.0589959	0.00781403	0.511428	0.221593	0	0	0	0	0	0.0363352	0	0	0	0	0.00442795	0	0	0	0	0.0124373	0	0	0.00716286	0.00319073	0	0	0.00201862	0	0	0	0	0.00436283	0	0	0	0	0	0	0
May.2.1	0	0	0	0	0	0	0	0	0	0.0809208	0	0.020579	0.614231	0	0	0	0	0	0	0.0837112	0	0	0	0	0	0	0	0	0	0	0	0	0	0	0	0	0	0	0	0	0	0	0	0	0	0	0	0	0
May.2.2	0	0	0	0	0	0	0	0	0	0.160364	0	0	0.510094	0.075064	0	0	0	0	0.0216093	0.108331	0	0	0	0	0	0	0	0	0	0	0	0	0	0	0	0	0	0	0	0	0	0	0	0	0	0	0	0	0
May.2.3	0	0	0	0	0	0	0	0	0	0	0	0	0	0	0	0	0	0	0	0.0750751	0	0	0	0	0	0	0	0	0	0	0	0	0	0	0	0	0	0	0	0	0	0	0	0	0	0	0	0	0
May.3.1	0	0	0	0	0	0	0	0	0	0	0	0	0	0	0	0	0	0	0	0.133333	0	0	0	0	0	0	0	0	0	0	0	0	0	0	0	0	0	0	0	0	0	0	0	0	0	0	0	0	0
May.3.2	0	0	0	0	0	0	0	0	0	0	0	0	0	0.127753	0	0	0	0	0.22467	0	0	0	0	0	0	0	0	0	0	0	0	0	0	0	0	0	0	0	0	0	0	0	0	0	0	0	0	0	0
May.3.3	0	0	0	0	0	0	0	0	0	0	0	0	0	0	0	0	0	0	0.122449	0.136054	0	0	0	0	0	0	0	0	0	0	0	0	0	0	0	0	0	0	0	0	0	0	0	0	0	0	0	0	0
May.4.1	0	0	0	0	0	0	0	0	0	0	0	0	0.451852	0	0	0	0	0	0	0.0646465	0	0	0	0	0	0	0	0	0	0	0	0	0	0	0	0	0	0	0	0	0	0	0	0	0	0	0	0	0
May.4.2	0	0	0	0	0	0	0	0	0	0	0	0	0.409163	0	0	0	0	0	0	0	0	0	0	0	0	0	0	0	0	0	0	0	0	0	0	0	0	0	0	0	0	0	0	0	0	0	0	0	0
May.4.3	0	0	0	0	0	0	0	0	0	0	0	0	0	0	0	0	0	0	0.208861	0.10443	0	0	0	0	0	0	0	0	0	0	0	0	0	0	0	0	0	0	0	0	0	0	0	0	0	0	0	0	0
5.14-3.6	0	0	0	0	0	0	0	0	0	0	0	0	0.0610425	0	0	0	0	0	0	0	0.0884774	0	0	0	0	0	0	0	0	0	0	0	0	0	0	0	0	0	0	0	0	0	0	0	0	0	0	0	0
5.14-4.6	0	0	0	0	0	0	0	0	0	0	0	0	0.288369	0	0	0	0	0	0	0	0	0.0519572	0	0	0	0	0	0	0	0	0	0	0	0	0	0	0	0	0	0	0	0	0	0	0	0	0	0	0
6.16-1.6	0	0.0406162	0	0	0	0	0.0554622	0	0	0.0697479	0	0.0305322	0.0532213	0	0	0	0	0	0.0184874	0	0	0.0366947	0	0.0148459	0	0	0	0	0	0	0	0	0	0	0	0	0	0	0	0	0	0	0	0	0	0	0	0	0
6.16-2.6	0	0.00965277	0	0	0	0	0	0	0	0	0	0	0.022255	0.0565759	0	0	0	0.0178308	0.193994	0	0	0.0349913	0	0	0	0	0	0	0	0	0	0	0	0	0	0	0	0	0	0	0	0	0	0	0	0	0	0.0123341	0
6.16-3.6	0	0	0	0	0	0	0	0	0	0.0849829	0	0.043686	0.0204778	0	0	0	0	0	0.123891	0	0	0	0	0.0525597	0	0	0	0.0450512	0	0	0	0	0	0	0	0	0	0	0	0	0	0	0	0	0	0	0	0	0
7.14-1.6	0	0	0	0	0	0	0	0	0	0.0467308	0	0	0.0346154	0.0861538	0	0	0	0	0.0913462	0	0	0.0473077	0	0	0	0	0	0	0	0	0	0	0	0	0	0	0	0	0	0	0	0	0	0	0	0.0157692	0.0284615	0.341538	0
7.14-2.6	0	0.0370766	0	0	0	0	0	0	0	0.0189384	0	0	0.0237397	0.226727	0	0	0	0	0.0554815	0	0	0.0392105	0	0.0856228	0	0.174447	0.0210723	0	0	0	0	0	0	0	0	0	0	0	0	0	0	0	0	0	0	0	0	0.0232062	0
7.14-3.6	0	0	0	0	0	0	0	0	0	0	0	0.0426703	0	0	0	0	0	0	0.0584997	0	0	0.0378527	0	0.035788	0	0.0371645	0	0.599449	0	0	0	0	0	0	0	0	0	0	0	0	0	0	0	0	0	0	0	0	0
7.14-4.6	0	0	0	0	0	0	0.0119499	0	0	0.0823217	0	0.0316768	0	0.0176404	0	0	0	0.0301593	0.364757	0	0	0.0273141	0	0.11286	0	0.132018	0	0	0	0	0	0	0	0	0	0	0	0	0	0	0	0	0	0	0	0	0	0	0
8.20-1.6	0	0	0	0	0	0	0	0	0	0.0187354	0.0317832	0.0799599	0	0.0314486	0	0	0	0	0	0	0	0.0508531	0	0.227166	0	0.0357979	0	0	0	0	0	0	0	0	0	0	0	0	0	0	0	0	0	0	0	0	0	0	0
8.20-2.6	0	0	0	0	0	0	0	0	0	0	0	0.0572034	0	0.0720339	0	0	0	0	0.0762712	0	0	0.0614407	0	0	0	0	0	0	0	0	0	0	0	0	0	0	0	0	0	0	0	0	0	0	0	0	0	0	0
8.20-3.6	0	0	0	0	0	0	0	0	0	0	0	0	0	0	0	0	0	0	0	0	0.0982385	0	0	0	0	0	0	0	0	0	0	0	0	0	0	0	0	0	0	0	0	0	0	0	0	0	0	0	0
5.14-1.4	0	0	0	0	0	0	0	0	0	0	0	0.0341103	0.712337	0.117112	0	0	0	0	0	0	0.056282	0	0	0	0	0	0	0	0	0	0	0	0	0	0	0	0	0	0	0	0	0	0	0	0	0	0	0	0
5.14-2.4	0	0	0	0	0	0	0	0	0	0	0	0.0539778	0.716012	0	0	0	0	0	0	0	0.0672709	0	0	0	0	0	0	0	0	0	0	0	0	0	0	0	0	0	0	0	0	0	0	0	0	0	0	0	0
5.14-3.4	0	0	0	0	0	0	0	0	0	0	0	0.118874	0.596455	0	0	0	0	0	0	0	0.088634	0	0	0	0	0	0	0	0	0	0	0	0	0	0	0	0	0	0	0	0	0	0	0	0	0	0	0	0
5.14-4.4	0	0	0	0	0	0	0	0	0	0	0	0	0.817734	0	0	0	0	0	0	0	0.047619	0	0	0	0	0	0	0	0	0	0	0	0	0	0	0	0	0	0	0	0	0	0	0	0	0	0	0	0
6.16-1.4	0	0	0	0	0	0	0	0	0	0.019555	0	0.0448415	0.634187	0	0	0	0	0	0	0	0	0	0	0.102495	0	0.0212407	0	0	0	0	0	0	0	0	0	0	0	0	0	0	0	0	0	0	0	0	0	0	0
6.16-2.4	0	0	0	0	0	0	0	0	0	0	0	0	0.387665	0.185022	0	0	0	0	0	0	0.143172	0	0	0	0	0	0	0	0	0	0	0	0	0	0	0	0	0	0	0	0	0	0	0	0	0	0	0	0
6.16-4.4	0	0	0	0	0	0	0	0	0	0.195294	0	0	0	0	0	0	0	0	0	0	0.242353	0	0	0	0	0	0	0	0	0	0	0	0	0	0	0	0	0	0	0	0	0	0	0	0	0	0	0	0
7.14-1.4	0	0	0	0	0	0	0	0	0	0	0	0	0	0.852399	0	0	0	0	0	0	0.147601	0	0	0	0	0	0	0	0	0	0	0	0	0	0	0	0	0	0	0	0	0	0	0	0	0	0	0	0
7.14-3.4	0.0139211	0	0	0	0	0	0	0	0	0.0566512	0	0.0827533	0.137858	0.0268755	0	0	0	0	0.0899072	0	0.0591647	0	0	0	0	0	0	0	0	0	0	0	0	0	0	0	0	0	0	0	0	0	0	0	0	0	0	0	0
8.20-1.4	0	0	0	0	0	0	0	0	0	0.164474	0	0	0.351974	0	0	0	0	0	0	0	0	0	0	0	0	0	0	0	0	0	0	0	0	0	0	0	0	0	0	0	0	0	0	0	0	0	0	0	0
[truncated: 75 more columns]

## Sheet: Sheet2
code	55	57	62	66	67	71	72	73	74	75	76	77	78	79	81	82	83	84	85	89	92	94	95	96	97	98	99	100	103	113	129	148	163	164	185	186	193	194	203	206	213	213.8	215	219	224	224.5	227	228	229
5.14-3.3	#NUM!	#NUM!	#NUM!	#NUM!	-0.0223653	#NUM!	#NUM!	#NUM!	#NUM!	-0.0294895	#NUM!	#NUM!	-0.0456196	-0.194239	#NUM!	#NUM!	#NUM!	#NUM!	-0.359938	#NUM!	#NUM!	-0.139017	#NUM!	#NUM!	#NUM!	#NUM!	#NUM!	#NUM!	#NUM!	#NUM!	#NUM!	#NUM!	#NUM!	-0.0221107	#NUM!	#NUM!	#NUM!	#NUM!	-0.0194813	#NUM!	#NUM!	-0.0215917	#NUM!	#NUM!	#NUM!	#NUM!	#NUM!	#NUM!	#NUM!
5.14-4.3	#NUM!	-0.074593	#NUM!	#NUM!	#NUM!	-0.0638587	#NUM!	#NUM!	#NUM!	-0.0758864	#NUM!	#NUM!	-0.255871	-0.101039	#NUM!	#NUM!	#NUM!	#NUM!	-0.351146	#NUM!	#NUM!	-0.242737	#NUM!	#NUM!	#NUM!	#NUM!	#NUM!	#NUM!	#NUM!	#NUM!	#NUM!	#NUM!	#NUM!	-0.0624642	#NUM!	#NUM!	#NUM!	#NUM!	#NUM!	#NUM!	#NUM!	#NUM!	#NUM!	#NUM!	#NUM!	#NUM!	#NUM!	#NUM!	#NUM!
6.16-1.3	#NUM!	#NUM!	#NUM!	#NUM!	#NUM!	#NUM!	#NUM!	#NUM!	#NUM!	-0.137272	#NUM!	#NUM!	-0.0656366	-0.299298	#NUM!	#NUM!	#NUM!	#NUM!	#NUM!	#NUM!	#NUM!	-0.203888	#NUM!	#NUM!	#NUM!	#NUM!	#NUM!	#NUM!	#NUM!	#NUM!	#NUM!	#NUM!	#NUM!	#NUM!	#NUM!	#NUM!	#NUM!	#NUM!	#NUM!	#NUM!	#NUM!	#NUM!	#NUM!	#NUM!	#NUM!	-0.0719365	#NUM!	-0.104247	#NUM!
6.16-2.3	#NUM!	#NUM!	#NUM!	#NUM!	#NUM!	#NUM!	#NUM!	#NUM!	#NUM!	-0.0692672	#NUM!	#NUM!	#NUM!	-0.325067	#NUM!	#NUM!	#NUM!	-0.0640585	-0.331369	#NUM!	#NUM!	-0.168199	#NUM!	#NUM!	#NUM!	#NUM!	#NUM!	#NUM!	#NUM!	#NUM!	#NUM!	#NUM!	#NUM!	#NUM!	#NUM!	#NUM!	#NUM!	#NUM!	#NUM!	#NUM!	#NUM!	#NUM!	#NUM!	#NUM!	#NUM!	#NUM!	#NUM!	-0.0519286	#NUM!
6.16-3.3	#NUM!	#NUM!	#NUM!	#NUM!	#NUM!	#NUM!	#NUM!	#NUM!	#NUM!	#NUM!	#NUM!	#NUM!	#NUM!	-0.31519	#NUM!	#NUM!	#NUM!	#NUM!	-0.364619	#NUM!	#NUM!	-0.220382	#NUM!	#NUM!	#NUM!	#NUM!	#NUM!	#NUM!	#NUM!	#NUM!	#NUM!	#NUM!	#NUM!	#NUM!	#NUM!	#NUM!	#NUM!	#NUM!	#NUM!	#NUM!	#NUM!	#NUM!	#NUM!	#NUM!	#NUM!	#NUM!	#NUM!	#NUM!	#NUM!
6.16-4.3	#NUM!	#NUM!	#NUM!	#NUM!	#NUM!	#NUM!	#NUM!	#NUM!	#NUM!	-0.255262	#NUM!	#NUM!	#NUM!	-0.145729	#NUM!	#NUM!	#NUM!	#NUM!	-0.283312	#NUM!	#NUM!	-0.244547	#NUM!	#NUM!	#NUM!	#NUM!	#NUM!	#NUM!	#NUM!	#NUM!	#NUM!	#NUM!	#NUM!	#NUM!	#NUM!	#NUM!	#NUM!	#NUM!	#NUM!	#NUM!	#NUM!	#NUM!	#NUM!	#NUM!	#NUM!	#NUM!	#NUM!	#NUM!	#NUM!
7.14-1.3	#NUM!	#NUM!	#NUM!	#NUM!	#NUM!	#NUM!	#NUM!	#NUM!	#NUM!	-0.0853438	#NUM!	#NUM!	#NUM!	-0.147346	#NUM!	#NUM!	#NUM!	#NUM!	-0.109131	#NUM!	#NUM!	-0.145331	#NUM!	#NUM!	#NUM!	#NUM!	#NUM!	#NUM!	#NUM!	#NUM!	#NUM!	#NUM!	#NUM!	#NUM!	#NUM!	#NUM!	#NUM!	#NUM!	#NUM!	#NUM!	#NUM!	#NUM!	#NUM!	#NUM!	#NUM!	#NUM!	#NUM!	-0.0451723	#NUM!
7.14-2.3	#NUM!	#NUM!	#NUM!	#NUM!	#NUM!	#NUM!	#NUM!	#NUM!	#NUM!	-0.103559	#NUM!	#NUM!	-0.104152	-0.367728	#NUM!	#NUM!	#NUM!	-0.0394577	-0.231204	#NUM!	#NUM!	-0.162075	#NUM!	#NUM!	#NUM!	#NUM!	#NUM!	#NUM!	#NUM!	#NUM!	#NUM!	#NUM!	#NUM!	#NUM!	#NUM!	#NUM!	#NUM!	#NUM!	#NUM!	#NUM!	#NUM!	#NUM!	#NUM!	#NUM!	#NUM!	-0.0815046	#NUM!	-0.136239	#NUM!
7.14-4.3	#NUM!	#NUM!	#NUM!	#NUM!	#NUM!	#NUM!	#NUM!	#NUM!	#NUM!	-0.200703	#NUM!	#NUM!	#NUM!	-0.127487	#NUM!	#NUM!	#NUM!	#NUM!	-0.242674	#NUM!	#NUM!	-0.164675	#NUM!	#NUM!	#NUM!	#NUM!	#NUM!	#NUM!	#NUM!	#NUM!	#NUM!	#NUM!	#NUM!	#NUM!	#NUM!	#NUM!	#NUM!	#NUM!	#NUM!	#NUM!	#NUM!	#NUM!	#NUM!	#NUM!	#NUM!	#NUM!	#NUM!	-0.0420365	#NUM!
8.20-1.3	#NUM!	#NUM!	#NUM!	#NUM!	#NUM!	#NUM!	#NUM!	#NUM!	#NUM!	#NUM!	-0.0264308	#NUM!	#NUM!	-0.127393	#NUM!	#NUM!	#NUM!	-0.0494993	#NUM!	#NUM!	#NUM!	-0.195403	#NUM!	#NUM!	#NUM!	#NUM!	#NUM!	#NUM!	#NUM!	#NUM!	#NUM!	#NUM!	#NUM!	-0.0348117	#NUM!	#NUM!	#NUM!	#NUM!	#NUM!	#NUM!	#NUM!	#NUM!	#NUM!	#NUM!	#NUM!	-0.0293817	#NUM!	-0.0449443	#NUM!
8.20-2.3	#NUM!	#NUM!	#NUM!	#NUM!	#NUM!	#NUM!	#NUM!	#NUM!	#NUM!	-0.108858	#NUM!	#NUM!	#NUM!	-0.155797	#NUM!	#NUM!	#NUM!	#NUM!	-0.15925	#NUM!	#NUM!	-0.236919	#NUM!	#NUM!	#NUM!	#NUM!	#NUM!	#NUM!	#NUM!	#NUM!	#NUM!	#NUM!	#NUM!	#NUM!	-0.127795	-0.0998002	#NUM!	#NUM!	#NUM!	#NUM!	#NUM!	-0.0998002	#NUM!	#NUM!	#NUM!	#NUM!	#NUM!	#NUM!	#NUM!
8.20-3.3	#NUM!	#NUM!	#NUM!	#NUM!	#NUM!	#NUM!	#NUM!	#NUM!	#NUM!	-0.261598	#NUM!	#NUM!	#NUM!	#NUM!	#NUM!	#NUM!	#NUM!	#NUM!	-0.272051	#NUM!	#NUM!	-0.200674	#NUM!	#NUM!	#NUM!	#NUM!	#NUM!	#NUM!	#NUM!	#NUM!	#NUM!	#NUM!	#NUM!	#NUM!	-0.139964	#NUM!	#NUM!	#NUM!	#NUM!	#NUM!	#NUM!	#NUM!	-0.146948	#NUM!	#NUM!	-0.114725	#NUM!	-0.164454	#NUM!
8.20-4.3	#NUM!	#NUM!	#NUM!	#NUM!	#NUM!	#NUM!	#NUM!	#NUM!	#NUM!	-0.0616281	#NUM!	#NUM!	#NUM!	#NUM!	#NUM!	#NUM!	#NUM!	#NUM!	-0.315809	#NUM!	#NUM!	-0.263006	#NUM!	#NUM!	#NUM!	#NUM!	#NUM!	#NUM!	#NUM!	#NUM!	#NUM!	#NUM!	#NUM!	-0.0719067	-0.0747266	#NUM!	#NUM!	#NUM!	#NUM!	#NUM!	#NUM!	-0.106594	#NUM!	#NUM!	#NUM!	#NUM!	#NUM!	#NUM!	#NUM!
5.14-1.5	#NUM!	#NUM!	#NUM!	#NUM!	#NUM!	#NUM!	#NUM!	#NUM!	#NUM!	#NUM!	#NUM!	#NUM!	-0.341006	#NUM!	#NUM!	#NUM!	#NUM!	#NUM!	-0.188238	#NUM!	#NUM!	#NUM!	-0.220193	#NUM!	#NUM!	#NUM!	#NUM!	#NUM!	#NUM!	#NUM!	#NUM!	#NUM!	#NUM!	#NUM!	#NUM!	#NUM!	#NUM!	#NUM!	#NUM!	#NUM!	#NUM!	#NUM!	#NUM!	#NUM!	#NUM!	#NUM!	#NUM!	#NUM!	#NUM!
5.14-2.5	#NUM!	-0.1393	#NUM!	#NUM!	#NUM!	#NUM!	#NUM!	#NUM!	#NUM!	#NUM!	#NUM!	#NUM!	-0.336469	#NUM!	#NUM!	#NUM!	#NUM!	#NUM!	-0.26658	#NUM!	#NUM!	#NUM!	-0.192968	#NUM!	#NUM!	#NUM!	#NUM!	#NUM!	#NUM!	#NUM!	#NUM!	#NUM!	#NUM!	#NUM!	#NUM!	#NUM!	#NUM!	#NUM!	#NUM!	#NUM!	#NUM!	#NUM!	#NUM!	#NUM!	#NUM!	#NUM!	#NUM!	#NUM!	#NUM!
5.14-3.5	#NUM!	-0.109771	#NUM!	#NUM!	#NUM!	#NUM!	#NUM!	#NUM!	#NUM!	#NUM!	#NUM!	#NUM!	-0.212948	-0.314444	#NUM!	#NUM!	#NUM!	#NUM!	-0.249374	#NUM!	#NUM!	#NUM!	-0.181673	#NUM!	#NUM!	#NUM!	#NUM!	#NUM!	#NUM!	#NUM!	#NUM!	#NUM!	#NUM!	#NUM!	#NUM!	#NUM!	#NUM!	#NUM!	#NUM!	#NUM!	#NUM!	#NUM!	#NUM!	#NUM!	#NUM!	#NUM!	#NUM!	#NUM!	#NUM!
5.14-4.5	#NUM!	-0.0165932	-0.0143825	#NUM!	#NUM!	#NUM!	-0.025464	#NUM!	-0.0774194	#NUM!	-0.0524953	-0.107575	-0.361406	#NUM!	#NUM!	-0.0165932	#NUM!	-0.156367	-0.300678	#NUM!	#NUM!	#NUM!	-0.16754	#NUM!	#NUM!	#NUM!	#NUM!	#NUM!	#NUM!	#NUM!	#NUM!	#NUM!	#NUM!	#NUM!	#NUM!	#NUM!	#NUM!	#NUM!	#NUM!	#NUM!	#NUM!	#NUM!	#NUM!	#NUM!	#NUM!	#NUM!	#NUM!	-0.0165932	#NUM!
6.16-2.5	#NUM!	-0.115572	#NUM!	#NUM!	#NUM!	#NUM!	#NUM!	#NUM!	#NUM!	#NUM!	#NUM!	#NUM!	#NUM!	-0.112931	#NUM!	#NUM!	#NUM!	#NUM!	#NUM!	#NUM!	#NUM!	#NUM!	-0.159995	#NUM!	#NUM!	#NUM!	#NUM!	#NUM!	#NUM!	#NUM!	#NUM!	#NUM!	#NUM!	#NUM!	#NUM!	#NUM!	#NUM!	#NUM!	#NUM!	#NUM!	#NUM!	#NUM!	#NUM!	#NUM!	#NUM!	#NUM!	#NUM!	#NUM!	#NUM!
6.16-3.5	#NUM!	-0.04241	#NUM!	#NUM!	#NUM!	#NUM!	#NUM!	#NUM!	#NUM!	#NUM!	#NUM!	-0.131998	-0.231687	#NUM!	#NUM!	#NUM!	#NUM!	#NUM!	#NUM!	#NUM!	#NUM!	#NUM!	-0.125335	#NUM!	#NUM!	#NUM!	#NUM!	#NUM!	#NUM!	#NUM!	-0.0576871	#NUM!	#NUM!	#NUM!	#NUM!	#NUM!	#NUM!	#NUM!	#NUM!	#NUM!	#NUM!	#NUM!	#NUM!	#NUM!	#NUM!	#NUM!	#NUM!	#NUM!	#NUM!
6.16-4.5	#NUM!	-0.322204	#NUM!	#NUM!	#NUM!	#NUM!	#NUM!	#NUM!	#NUM!	#NUM!	#NUM!	#NUM!	#NUM!	#NUM!	#NUM!	#NUM!	#NUM!	#NUM!	-0.251248	#NUM!	#NUM!	#NUM!	-0.285499	#NUM!	#NUM!	#NUM!	#NUM!	#NUM!	#NUM!	#NUM!	#NUM!	#NUM!	#NUM!	#NUM!	#NUM!	#NUM!	#NUM!	#NUM!	#NUM!	#NUM!	#NUM!	#NUM!	#NUM!	#NUM!	#NUM!	#NUM!	#NUM!	#NUM!	#NUM!
7.14-1.5	#NUM!	#NUM!	#NUM!	#NUM!	#NUM!	#NUM!	-0.0348428	#NUM!	-0.0803236	#NUM!	#NUM!	-0.028417	-0.212613	-0.365012	#NUM!	#NUM!	#NUM!	#NUM!	-0.0975753	#NUM!	#NUM!	#NUM!	-0.154648	#NUM!	#NUM!	-0.0304373	#NUM!	#NUM!	#NUM!	#NUM!	#NUM!	#NUM!	#NUM!	#NUM!	#NUM!	#NUM!	#NUM!	#NUM!	#NUM!	#NUM!	#NUM!	#NUM!	#NUM!	#NUM!	#NUM!	-0.050125	#NUM!	-0.112469	#NUM!
7.14-2.5	#NUM!	#NUM!	#NUM!	#NUM!	#NUM!	#NUM!	#NUM!	#NUM!	#NUM!	-0.159203	#NUM!	-0.0831646	#NUM!	-0.0736897	#NUM!	#NUM!	#NUM!	#NUM!	-0.0753062	#NUM!	#NUM!	#NUM!	-0.195002	#NUM!	#NUM!	-0.145294	#NUM!	#NUM!	#NUM!	#NUM!	#NUM!	#NUM!	#NUM!	#NUM!	#NUM!	#NUM!	#NUM!	#NUM!	#NUM!	#NUM!	#NUM!	#NUM!	#NUM!	#NUM!	#NUM!	#NUM!	#NUM!	#NUM!	#NUM!
7.14-3.5	#NUM!	#NUM!	#NUM!	#NUM!	#NUM!	#NUM!	#NUM!	#NUM!	#NUM!	-0.0311476	#NUM!	#NUM!	#NUM!	-0.258734	#NUM!	#NUM!	#NUM!	-0.11443	-0.365955	#NUM!	#NUM!	#NUM!	-0.179723	#NUM!	#NUM!	-0.0417457	#NUM!	#NUM!	#NUM!	#NUM!	#NUM!	#NUM!	#NUM!	#NUM!	#NUM!	#NUM!	#NUM!	#NUM!	#NUM!	#NUM!	#NUM!	#NUM!	#NUM!	#NUM!	#NUM!	-0.0352401	#NUM!	-0.0398315	#NUM!
7.14-4.5	#NUM!	#NUM!	#NUM!	#NUM!	#NUM!	#NUM!	-0.0277862	#NUM!	#NUM!	-0.0918428	#NUM!	#NUM!	#NUM!	-0.206377	#NUM!	#NUM!	#NUM!	#NUM!	-0.246412	#NUM!	#NUM!	#NUM!	-0.181872	#NUM!	#NUM!	-0.0291812	#NUM!	#NUM!	#NUM!	#NUM!	#NUM!	#NUM!	#NUM!	#NUM!	#NUM!	#NUM!	#NUM!	#NUM!	#NUM!	#NUM!	#NUM!	#NUM!	#NUM!	#NUM!	#NUM!	-0.0298713	#NUM!	-0.0573171	#NUM!
8.20-1.5	#NUM!	-0.0759508	#NUM!	#NUM!	#NUM!	#NUM!	#NUM!	#NUM!	#NUM!	-0.208355	-0.0495463	-0.0812693	-0.137287	-0.138579	#NUM!	#NUM!	#NUM!	#NUM!	-0.236576	#NUM!	#NUM!	#NUM!	-0.0516721	-0.242955	#NUM!	-0.296594	#NUM!	#NUM!	#NUM!	#NUM!	#NUM!	#NUM!	#NUM!	#NUM!	#NUM!	#NUM!	#NUM!	#NUM!	#NUM!	#NUM!	#NUM!	#NUM!	#NUM!	#NUM!	#NUM!	#NUM!	#NUM!	-0.0506134	#NUM!
8.20-2.5	#NUM!	-0.110689	#NUM!	#NUM!	#NUM!	#NUM!	#NUM!	#NUM!	#NUM!	#NUM!	#NUM!	#NUM!	-0.331813	-0.364403	#NUM!	#NUM!	#NUM!	#NUM!	#NUM!	#NUM!	#NUM!	#NUM!	-0.176489	#NUM!	#NUM!	#NUM!	#NUM!	#NUM!	#NUM!	#NUM!	#NUM!	#NUM!	#NUM!	#NUM!	#NUM!	#NUM!	#NUM!	#NUM!	#NUM!	#NUM!	#NUM!	#NUM!	#NUM!	#NUM!	#NUM!	-0.095726	#NUM!	-0.286338	#NUM!
8.20-3.5	#NUM!	#NUM!	#NUM!	#NUM!	#NUM!	#NUM!	#NUM!	#NUM!	#NUM!	#NUM!	#NUM!	#NUM!	#NUM!	#NUM!	#NUM!	#NUM!	#NUM!	#NUM!	#NUM!	#NUM!	#NUM!	#NUM!	#NUM!	#NUM!	#NUM!	#NUM!	#NUM!	#NUM!	#NUM!	#NUM!	#NUM!	#NUM!	#NUM!	#NUM!	#NUM!	#NUM!	#NUM!	#NUM!	#NUM!	#NUM!	#NUM!	#NUM!	#NUM!	#NUM!	#NUM!	#NUM!	#NUM!	#NUM!	#NUM!
Jun.1.1	#NUM!	#NUM!	#NUM!	#NUM!	#NUM!	#NUM!	#NUM!	#NUM!	#NUM!	-0.312617	-0.0474368	-0.10566	-0.124945	#NUM!	#NUM!	#NUM!	#NUM!	#NUM!	-0.216125	-0.245555	#NUM!	#NUM!	#NUM!	#NUM!	#NUM!	#NUM!	#NUM!	#NUM!	#NUM!	#NUM!	#NUM!	#NUM!	#NUM!	#NUM!	#NUM!	#NUM!	#NUM!	#NUM!	#NUM!	#NUM!	#NUM!	#NUM!	#NUM!	#NUM!	#NUM!	#NUM!	#NUM!	#NUM!	#NUM!
Jun.1.2	#NUM!	#NUM!	#NUM!	#NUM!	#NUM!	#NUM!	#NUM!	#NUM!	#NUM!	-0.319351	#NUM!	-0.156104	-0.0727006	#NUM!	#NUM!	#NUM!	#NUM!	#NUM!	-0.268059	-0.191223	#NUM!	#NUM!	#NUM!	#NUM!	#NUM!	#NUM!	#NUM!	#NUM!	#NUM!	#NUM!	#NUM!	#NUM!	#NUM!	#NUM!	#NUM!	#NUM!	#NUM!	#NUM!	#NUM!	#NUM!	#NUM!	#NUM!	-0.0709307	#NUM!	#NUM!	#NUM!	#NUM!	#NUM!	#NUM!
Jun.1.3	#NUM!	#NUM!	#NUM!	#NUM!	#NUM!	#NUM!	#NUM!	-0.0475922	#NUM!	-0.336409	#NUM!	-0.113019	-0.120476	#NUM!	#NUM!	#NUM!	#NUM!	#NUM!	-0.0723587	-0.292092	#NUM!	#NUM!	#NUM!	#NUM!	#NUM!	#NUM!	#NUM!	#NUM!	#NUM!	#NUM!	#NUM!	#NUM!	-0.119007	-0.0594557	#NUM!	#NUM!	#NUM!	#NUM!	#NUM!	#NUM!	#NUM!	-0.0498257	#NUM!	#NUM!	#NUM!	#NUM!	#NUM!	#NUM!	#NUM!
Jun.2.1	#NUM!	#NUM!	#NUM!	#NUM!	#NUM!	-0.0535176	#NUM!	#NUM!	#NUM!	-0.270455	#NUM!	-0.0424942	-0.159537	#NUM!	#NUM!	#NUM!	#NUM!	#NUM!	-0.324753	-0.250786	#NUM!	#NUM!	#NUM!	#NUM!	-0.0466098	#NUM!	#NUM!	#NUM!	#NUM!	#NUM!	#NUM!	#NUM!	-0.0445686	#NUM!	#NUM!	#NUM!	#NUM!	#NUM!	#NUM!	#NUM!	#NUM!	#NUM!	#NUM!	#NUM!	#NUM!	#NUM!	#NUM!	#NUM!	#NUM!
Jun.2.2	#NUM!	#NUM!	#NUM!	#NUM!	#NUM!	-0.0591743	#NUM!	#NUM!	#NUM!	-0.304149	#NUM!	-0.0631527	-0.123758	#NUM!	#NUM!	#NUM!	#NUM!	#NUM!	-0.301583	-0.259266	#NUM!	#NUM!	#NUM!	#NUM!	#NUM!	#NUM!	#NUM!	#NUM!	#NUM!	#NUM!	#NUM!	#NUM!	-0.0591743	#NUM!	#NUM!	#NUM!	#NUM!	#NUM!	#NUM!	#NUM!	#NUM!	-0.0519427	-0.0454302	#NUM!	#NUM!	#NUM!	#NUM!	#NUM!	#NUM!
Jun.2.3	#NUM!	#NUM!	#NUM!	#NUM!	#NUM!	#NUM!	#NUM!	#NUM!	#NUM!	-0.183794	#NUM!	-0.0973208	-0.111828	#NUM!	#NUM!	#NUM!	#NUM!	#NUM!	-0.207076	-0.226032	#NUM!	#NUM!	#NUM!	-0.23192	-0.122395	#NUM!	#NUM!	#NUM!	#NUM!	#NUM!	#NUM!	#NUM!	#NUM!	#NUM!	#NUM!	#NUM!	#NUM!	#NUM!	#NUM!	#NUM!	#NUM!	-0.100643	-0.0939375	#NUM!	#NUM!	#NUM!	#NUM!	#NUM!	#NUM!
Jun.3.1	#NUM!	#NUM!	#NUM!	#NUM!	#NUM!	#NUM!	#NUM!	#NUM!	#NUM!	-0.203232	#NUM!	-0.09227	-0.09227	#NUM!	#NUM!	#NUM!	#NUM!	#NUM!	#NUM!	-0.252919	#NUM!	#NUM!	#NUM!	#NUM!	#NUM!	#NUM!	#NUM!	#NUM!	#NUM!	#NUM!	#NUM!	#NUM!	-0.120726	#NUM!	#NUM!	#NUM!	#NUM!	#NUM!	#NUM!	#NUM!	#NUM!	#NUM!	#NUM!	#NUM!	#NUM!	#NUM!	#NUM!	#NUM!	#NUM!
Jun.3.2	#NUM!	#NUM!	#NUM!	#NUM!	#NUM!	#NUM!	#NUM!	#NUM!	#NUM!	-0.180893	#NUM!	-0.0778139	-0.072651	#NUM!	#NUM!	#NUM!	#NUM!	#NUM!	-0.248658	-0.24119	#NUM!	#NUM!	#NUM!	#NUM!	#NUM!	#NUM!	#NUM!	#NUM!	#NUM!	#NUM!	#NUM!	#NUM!	-0.0583961	#NUM!	#NUM!	#NUM!	#NUM!	#NUM!	#NUM!	#NUM!	-0.0501197	-0.0979607	-0.0828239	-0.0513323	#NUM!	#NUM!	#NUM!	#NUM!	#NUM!
Jun.3.3	#NUM!	#NUM!	#NUM!	#NUM!	#NUM!	-0.0421843	#NUM!	#NUM!	-0.0467048	-0.314171	#NUM!	-0.0804853	-0.134851	#NUM!	#NUM!	#NUM!	#NUM!	#NUM!	-0.187568	-0.213762	#NUM!	#NUM!	#NUM!	#NUM!	#NUM!	#NUM!	#NUM!	#NUM!	#NUM!	#NUM!	#NUM!	#NUM!	-0.0426946	-0.0238877	#NUM!	#NUM!	#NUM!	#NUM!	#NUM!	-0.0226611	#NUM!	-0.0262903	-0.0232767	-0.0226611	#NUM!	#NUM!	#NUM!	#NUM!	#NUM!
Jun.4.1	#NUM!	#NUM!	#NUM!	#NUM!	#NUM!	-0.117403	-0.0504842	#NUM!	-0.0599672	-0.363844	#NUM!	-0.0522561	-0.0720056	#NUM!	#NUM!	#NUM!	#NUM!	#NUM!	-0.130202	-0.219929	#NUM!	#NUM!	#NUM!	#NUM!	-0.0704523	#NUM!	#NUM!	#NUM!	#NUM!	#NUM!	#NUM!	#NUM!	#NUM!	#NUM!	#NUM!	#NUM!	#NUM!	#NUM!	#NUM!	#NUM!	#NUM!	#NUM!	#NUM!	#NUM!	#NUM!	#NUM!	#NUM!	#NUM!	#NUM!
Jun.4.2	#NUM!	#NUM!	#NUM!	#NUM!	#NUM!	#NUM!	-0.0566198	#NUM!	-0.0340778	-0.362547	-0.0420469	-0.1693	-0.0736177	#NUM!	#NUM!	#NUM!	#NUM!	#NUM!	-0.210025	-0.174111	#NUM!	#NUM!	#NUM!	#NUM!	#NUM!	#NUM!	#NUM!	#NUM!	#NUM!	#NUM!	#NUM!	#NUM!	-0.0373316	#NUM!	#NUM!	#NUM!	#NUM!	#NUM!	#NUM!	#NUM!	#NUM!	#NUM!	#NUM!	#NUM!	#NUM!	#NUM!	#NUM!	#NUM!	#NUM!
Jun.4.3	#NUM!	#NUM!	#NUM!	#NUM!	#NUM!	-0.0338991	-0.0892054	#NUM!	-0.0514192	-0.367009	-0.0775541	-0.0642687	#NUM!	#NUM!	-0.0680701	#NUM!	-0.0480172	#NUM!	-0.324828	-0.213923	#NUM!	#NUM!	#NUM!	-0.0358186	-0.0362933	#NUM!	#NUM!	#NUM!	#NUM!	#NUM!	#NUM!	#NUM!	#NUM!	#NUM!	#NUM!	#NUM!	#NUM!	#NUM!	#NUM!	#NUM!	#NUM!	#NUM!	#NUM!	#NUM!	#NUM!	#NUM!	#NUM!	#NUM!	#NUM!
Jul.1.1	#NUM!	#NUM!	#NUM!	#NUM!	#NUM!	#NUM!	#NUM!	#NUM!	#NUM!	-0.304745	#NUM!	-0.232968	-0.127715	-0.0666534	#NUM!	#NUM!	#NUM!	#NUM!	-0.0471746	-0.186928	#NUM!	#NUM!	#NUM!	#NUM!	#NUM!	#NUM!	#NUM!	#NUM!	#NUM!	#NUM!	#NUM!	#NUM!	#NUM!	#NUM!	#NUM!	#NUM!	#NUM!	#NUM!	#NUM!	#NUM!	#NUM!	#NUM!	#NUM!	#NUM!	#NUM!	#NUM!	#NUM!	#NUM!	#NUM!
Jul.1.2	#NUM!	#NUM!	#NUM!	#NUM!	#NUM!	#NUM!	#NUM!	-0.066176	#NUM!	-0.337488	#NUM!	-0.286149	-0.0719245	#NUM!	#NUM!	#NUM!	#NUM!	#NUM!	-0.0895303	-0.221381	#NUM!	-0.0396514	#NUM!	#NUM!	-0.0465412	#NUM!	#NUM!	#NUM!	#NUM!	#NUM!	#NUM!	#NUM!	-0.0474958	#NUM!	#NUM!	#NUM!	#NUM!	#NUM!	#NUM!	#NUM!	#NUM!	#NUM!	#NUM!	#NUM!	#NUM!	#NUM!	#NUM!	#NUM!	#NUM!
Jul.1.3	#NUM!	#NUM!	#NUM!	#NUM!	#NUM!	#NUM!	#NUM!	#NUM!	#NUM!	-0.103847	#NUM!	-0.205228	#NUM!	#NUM!	#NUM!	#NUM!	#NUM!	#NUM!	-0.125464	-0.224216	#NUM!	#NUM!	#NUM!	#NUM!	#NUM!	#NUM!	#NUM!	#NUM!	#NUM!	#NUM!	#NUM!	#NUM!	-0.0435675	#NUM!	#NUM!	#NUM!	#NUM!	#NUM!	#NUM!	#NUM!	#NUM!	-0.0444898	-0.0369094	#NUM!	#NUM!	#NUM!	#NUM!	#NUM!	#NUM!
Jul.2.1	#NUM!	#NUM!	#NUM!	#NUM!	#NUM!	#NUM!	#NUM!	-0.0861685	#NUM!	-0.347698	-0.0421773	-0.223866	#NUM!	#NUM!	#NUM!	#NUM!	-0.0432448	#NUM!	-0.249492	-0.13954	#NUM!	#NUM!	#NUM!	#NUM!	#NUM!	#NUM!	#NUM!	#NUM!	#NUM!	#NUM!	#NUM!	#NUM!	#NUM!	#NUM!	#NUM!	#NUM!	#NUM!	#NUM!	#NUM!	#NUM!	#NUM!	#NUM!	#NUM!	#NUM!	#NUM!	#NUM!	#NUM!	#NUM!	#NUM!
Jul.2.2	#NUM!	#NUM!	#NUM!	#NUM!	#NUM!	-0.0470812	#NUM!	-0.0422211	#NUM!	-0.277729	#NUM!	-0.0746013	-0.0318677	#NUM!	-0.105681	#NUM!	#NUM!	#NUM!	-0.366971	-0.173255	#NUM!	#NUM!	#NUM!	-0.0884761	-0.124707	#NUM!	#NUM!	#NUM!	#NUM!	#NUM!	#NUM!	#NUM!	-0.0212217	#NUM!	#NUM!	#NUM!	#NUM!	#NUM!	#NUM!	#NUM!	#NUM!	-0.0279156	-0.0212217	#NUM!	#NUM!	#NUM!	#NUM!	#NUM!	-0.0318677
Jul.2.3	#NUM!	#NUM!	#NUM!	-0.0157597	#NUM!	#NUM!	#NUM!	-0.0347248	#NUM!	-0.271042	-0.0300618	-0.177241	-0.0738554	#NUM!	-0.166162	#NUM!	#NUM!	#NUM!	-0.367879	-0.195019	#NUM!	-0.0166274	#NUM!	#NUM!	#NUM!	#NUM!	#NUM!	#NUM!	#NUM!	#NUM!	#NUM!	#NUM!	-0.0285832	-0.016195	#NUM!	#NUM!	#NUM!	#NUM!	#NUM!	#NUM!	#NUM!	-0.0183303	#NUM!	#NUM!	#NUM!	#NUM!	#NUM!	#NUM!	#NUM!
Jul.3.1	#NUM!	#NUM!	#NUM!	#NUM!	#NUM!	#NUM!	#NUM!	-0.0285452	#NUM!	-0.26512	-0.0384865	-0.206428	-0.105915	#NUM!	-0.0566396	#NUM!	#NUM!	#NUM!	-0.367778	-0.186105	#NUM!	#NUM!	#NUM!	#NUM!	#NUM!	#NUM!	#NUM!	#NUM!	#NUM!	#NUM!	#NUM!	#NUM!	-0.0228847	#NUM!	#NUM!	#NUM!	#NUM!	#NUM!	#NUM!	#NUM!	#NUM!	-0.0409623	-0.0285452	#NUM!	#NUM!	#NUM!	#NUM!	#NUM!	#NUM!
Jul.3.2	#NUM!	#NUM!	#NUM!	#NUM!	#NUM!	#NUM!	#NUM!	#NUM!	#NUM!	-0.242172	#NUM!	-0.0879222	-0.13567	-0.277911	#NUM!	#NUM!	#NUM!	#NUM!	-0.288893	-0.185642	#NUM!	#NUM!	#NUM!	#NUM!	-0.0456033	#NUM!	#NUM!	#NUM!	#NUM!	#NUM!	#NUM!	#NUM!	#NUM!	#NUM!	#NUM!	#NUM!	#NUM!	#NUM!	#NUM!	#NUM!	#NUM!	#NUM!	#NUM!	#NUM!	-0.0476291	-0.0496243	#NUM!	-0.080785	#NUM!
Jul.3.3	#NUM!	#NUM!	#NUM!	#NUM!	#NUM!	#NUM!	#NUM!	#NUM!	#NUM!	-0.23947	-0.0492314	-0.288855	#NUM!	#NUM!	-0.0664831	#NUM!	#NUM!	#NUM!	-0.347854	-0.12562	#NUM!	#NUM!	#NUM!	#NUM!	#NUM!	#NUM!	#NUM!	#NUM!	#NUM!	#NUM!	#NUM!	#NUM!	#NUM!	#NUM!	#NUM!	#NUM!	#NUM!	#NUM!	#NUM!	#NUM!	#NUM!	-0.0369979	#NUM!	#NUM!	#NUM!	#NUM!	#NUM!	#NUM!	#NUM!
Jul.4.1	#NUM!	#NUM!	#NUM!	#NUM!	#NUM!	#NUM!	-0.0270265	-0.0667917	#NUM!	-0.354901	-0.0390107	-0.218933	-0.160559	#NUM!	#NUM!	#NUM!	#NUM!	#NUM!	-0.238474	-0.212854	#NUM!	#NUM!	#NUM!	#NUM!	#NUM!	#NUM!	#NUM!	#NUM!	#NUM!	#NUM!	#NUM!	#NUM!	#NUM!	#NUM!	#NUM!	#NUM!	#NUM!	#NUM!	#NUM!	#NUM!	#NUM!	#NUM!	#NUM!	#NUM!	#NUM!	#NUM!	#NUM!	#NUM!	#NUM!
Jul.4.2	#NUM!	#NUM!	#NUM!	#NUM!	#NUM!	#NUM!	#NUM!	-0.0743577	#NUM!	-0.340588	#NUM!	-0.213449	-0.140945	#NUM!	#NUM!	#NUM!	#NUM!	#NUM!	-0.163444	-0.184514	#NUM!	#NUM!	#NUM!	#NUM!	#NUM!	#NUM!	#NUM!	#NUM!	#NUM!	#NUM!	#NUM!	#NUM!	#NUM!	#NUM!	#NUM!	#NUM!	#NUM!	#NUM!	#NUM!	#NUM!	#NUM!	-0.0789342	-0.0680516	#NUM!	#NUM!	#NUM!	#NUM!	#NUM!	#NUM!
Jul.4.3	#NUM!	#NUM!	#NUM!	#NUM!	#NUM!	#NUM!	#NUM!	-0.0810499	#NUM!	-0.366457	#NUM!	-0.143407	-0.0691341	-0.141559	#NUM!	#NUM!	#NUM!	#NUM!	#NUM!	-0.194217	#NUM!	#NUM!	#NUM!	-0.0705013	#NUM!	#NUM!	#NUM!	#NUM!	#NUM!	#NUM!	#NUM!	#NUM!	-0.0635443	#NUM!	#NUM!	#NUM!	#NUM!	#NUM!	#NUM!	#NUM!	#NUM!	#NUM!	#NUM!	#NUM!	#NUM!	#NUM!	#NUM!	#NUM!	#NUM!
May.1.1	#NUM!	#NUM!	#NUM!	#NUM!	#NUM!	#NUM!	#NUM!	#NUM!	#NUM!	#NUM!	#NUM!	#NUM!	-0.304689	-0.361082	#NUM!	#NUM!	#NUM!	#NUM!	#NUM!	#NUM!	#NUM!	#NUM!	#NUM!	#NUM!	#NUM!	#NUM!	#NUM!	#NUM!	#NUM!	#NUM!	#NUM!	#NUM!	-0.223177	#NUM!	#NUM!	#NUM!	#NUM!	#NUM!	#NUM!	#NUM!	#NUM!	#NUM!	#NUM!	#NUM!	#NUM!	#NUM!	#NUM!	#NUM!	#NUM!
May.1.2	#NUM!	#NUM!	#NUM!	#NUM!	#NUM!	#NUM!	#NUM!	#NUM!	#NUM!	#NUM!	#NUM!	-0.204376	-0.173146	#NUM!	#NUM!	#NUM!	#NUM!	#NUM!	#NUM!	-0.194523	#NUM!	#NUM!	#NUM!	#NUM!	#NUM!	#NUM!	#NUM!	#NUM!	-0.181982	#NUM!	#NUM!	-0.143983	-0.274143	-0.261128	#NUM!	#NUM!	-0.166247	-0.135971	#NUM!	#NUM!	#NUM!	-0.143983	#NUM!	#NUM!	#NUM!	#NUM!	#NUM!	#NUM!	#NUM!
May.1.3	#NUM!	#NUM!	#NUM!	#NUM!	#NUM!	#NUM!	#NUM!	#NUM!	#NUM!	-0.156702	-0.166975	-0.0379124	-0.342937	-0.333921	#NUM!	#NUM!	#NUM!	#NUM!	#NUM!	-0.12045	#NUM!	#NUM!	#NUM!	#NUM!	-0.0239987	#NUM!	#NUM!	#NUM!	#NUM!	-0.0545632	#NUM!	#NUM!	-0.0353763	-0.0183387	#NUM!	#NUM!	-0.0125262	#NUM!	#NUM!	#NUM!	#NUM!	-0.0237104	#NUM!	#NUM!	#NUM!	#NUM!	#NUM!	#NUM!	#NUM!
May.2.1	#NUM!	#NUM!	#NUM!	#NUM!	#NUM!	#NUM!	#NUM!	#NUM!	#NUM!	-0.203458	#NUM!	-0.0799182	-0.299367	#NUM!	#NUM!	#NUM!	#NUM!	#NUM!	#NUM!	-0.207636	#NUM!	#NUM!	#NUM!	#NUM!	#NUM!	#NUM!	#NUM!	#NUM!	#NUM!	#NUM!	#NUM!	#NUM!	#NUM!	#NUM!	#NUM!	#NUM!	#NUM!	#NUM!	#NUM!	#NUM!	#NUM!	#NUM!	#NUM!	#NUM!	#NUM!	#NUM!	#NUM!	#NUM!	#NUM!
May.2.2	#NUM!	#NUM!	#NUM!	#NUM!	#NUM!	#NUM!	#NUM!	#NUM!	#NUM!	-0.293516	#NUM!	#NUM!	-0.343375	-0.194372	#NUM!	#NUM!	#NUM!	#NUM!	-0.0828638	-0.240773	#NUM!	#NUM!	#NUM!	#NUM!	#NUM!	#NUM!	#NUM!	#NUM!	#NUM!	#NUM!	#NUM!	#NUM!	#NUM!	#NUM!	#NUM!	#NUM!	#NUM!	#NUM!	#NUM!	#NUM!	#NUM!	#NUM!	#NUM!	#NUM!	#NUM!	#NUM!	#NUM!	#NUM!	#NUM!
May.2.3	#NUM!	#NUM!	#NUM!	#NUM!	#NUM!	#NUM!	#NUM!	#NUM!	#NUM!	#NUM!	#NUM!	#NUM!	#NUM!	#NUM!	#NUM!	#NUM!	#NUM!	#NUM!	#NUM!	-0.194389	#NUM!	#NUM!	#NUM!	#NUM!	#NUM!	#NUM!	#NUM!	#NUM!	#NUM!	#NUM!	#NUM!	#NUM!	#NUM!	#NUM!	#NUM!	#NUM!	#NUM!	#NUM!	#NUM!	#NUM!	#NUM!	#NUM!	#NUM!	#NUM!	#NUM!	#NUM!	#NUM!	#NUM!	#NUM!
May.3.1	#NUM!	#NUM!	#NUM!	#NUM!	#NUM!	#NUM!	#NUM!	#NUM!	#NUM!	#NUM!	#NUM!	#NUM!	#NUM!	#NUM!	#NUM!	#NUM!	#NUM!	#NUM!	#NUM!	-0.268654	#NUM!	#NUM!	#NUM!	#NUM!	#NUM!	#NUM!	#NUM!	#NUM!	#NUM!	#NUM!	#NUM!	#NUM!	#NUM!	#NUM!	#NUM!	#NUM!	#NUM!	#NUM!	#NUM!	#NUM!	#NUM!	#NUM!	#NUM!	#NUM!	#NUM!	#NUM!	#NUM!	#NUM!	#NUM!
May.3.2	#NUM!	#NUM!	#NUM!	#NUM!	#NUM!	#NUM!	#NUM!	#NUM!	#NUM!	#NUM!	#NUM!	#NUM!	#NUM!	-0.262872	#NUM!	#NUM!	#NUM!	#NUM!	-0.33546	#NUM!	#NUM!	#NUM!	#NUM!	#NUM!	#NUM!	#NUM!	#NUM!	#NUM!	#NUM!	#NUM!	#NUM!	#NUM!	#NUM!	#NUM!	#NUM!	#NUM!	#NUM!	#NUM!	#NUM!	#NUM!	#NUM!	#NUM!	#NUM!	#NUM!	#NUM!	#NUM!	#NUM!	#NUM!	#NUM!
May.3.3	#NUM!	#NUM!	#NUM!	#NUM!	#NUM!	#NUM!	#NUM!	#NUM!	#NUM!	#NUM!	#NUM!	#NUM!	#NUM!	#NUM!	#NUM!	#NUM!	#NUM!	#NUM!	-0.25715	-0.271388	#NUM!	#NUM!	#NUM!	#NUM!	#NUM!	#NUM!	#NUM!	#NUM!	#NUM!	#NUM!	#NUM!	#NUM!	#NUM!	#NUM!	#NUM!	#NUM!	#NUM!	#NUM!	#NUM!	#NUM!	#NUM!	#NUM!	#NUM!	#NUM!	#NUM!	#NUM!	#NUM!	#NUM!	#NUM!
May.4.1	#NUM!	#NUM!	#NUM!	#NUM!	#NUM!	#NUM!	#NUM!	#NUM!	#NUM!	#NUM!	#NUM!	#NUM!	-0.358952	#NUM!	#NUM!	#NUM!	#NUM!	#NUM!	#NUM!	-0.177055	#NUM!	#NUM!	#NUM!	#NUM!	#NUM!	#NUM!	#NUM!	#NUM!	#NUM!	#NUM!	#NUM!	#NUM!	#NUM!	#NUM!	#NUM!	#NUM!	#NUM!	#NUM!	#NUM!	#NUM!	#NUM!	#NUM!	#NUM!	#NUM!	#NUM!	#NUM!	#NUM!	#NUM!	#NUM!
May.4.2	#NUM!	#NUM!	#NUM!	#NUM!	#NUM!	#NUM!	#NUM!	#NUM!	#NUM!	#NUM!	#NUM!	#NUM!	-0.365645	#NUM!	#NUM!	#NUM!	#NUM!	#NUM!	#NUM!	#NUM!	#NUM!	#NUM!	#NUM!	#NUM!	#NUM!	#NUM!	#NUM!	#NUM!	#NUM!	#NUM!	#NUM!	#NUM!	#NUM!	#NUM!	#NUM!	#NUM!	#NUM!	#NUM!	#NUM!	#NUM!	#NUM!	#NUM!	#NUM!	#NUM!	#NUM!	#NUM!	#NUM!	#NUM!	#NUM!
May.4.3	#NUM!	#NUM!	#NUM!	#NUM!	#NUM!	#NUM!	#NUM!	#NUM!	#NUM!	#NUM!	#NUM!	#NUM!	#NUM!	#NUM!	#NUM!	#NUM!	#NUM!	#NUM!	-0.327094	-0.235933	#NUM!	#NUM!	#NUM!	#NUM!	#NUM!	#NUM!	#NUM!	#NUM!	#NUM!	#NUM!	#NUM!	#NUM!	#NUM!	#NUM!	#NUM!	#NUM!	#NUM!	#NUM!	#NUM!	#NUM!	#NUM!	#NUM!	#NUM!	#NUM!	#NUM!	#NUM!	#NUM!	#NUM!	#NUM!
5.14-3.6	#NUM!	#NUM!	#NUM!	#NUM!	#NUM!	#NUM!	#NUM!	#NUM!	#NUM!	#NUM!	#NUM!	#NUM!	-0.170686	#NUM!	#NUM!	#NUM!	#NUM!	#NUM!	#NUM!	#NUM!	-0.214558	#NUM!	#NUM!	#NUM!	#NUM!	#NUM!	#NUM!	#NUM!	#NUM!	#NUM!	#NUM!	#NUM!	#NUM!	#NUM!	#NUM!	#NUM!	#NUM!	#NUM!	#NUM!	#NUM!	#NUM!	#NUM!	#NUM!	#NUM!	#NUM!	#NUM!	#NUM!	#NUM!	#NUM!
5.14-4.6	#NUM!	#NUM!	#NUM!	#NUM!	#NUM!	#NUM!	#NUM!	#NUM!	#NUM!	#NUM!	#NUM!	#NUM!	-0.358591	#NUM!	#NUM!	#NUM!	#NUM!	#NUM!	#NUM!	#NUM!	#NUM!	-0.153655	#NUM!	#NUM!	#NUM!	#NUM!	#NUM!	#NUM!	#NUM!	#NUM!	#NUM!	#NUM!	#NUM!	#NUM!	#NUM!	#NUM!	#NUM!	#NUM!	#NUM!	#NUM!	#NUM!	#NUM!	#NUM!	#NUM!	#NUM!	#NUM!	#NUM!	#NUM!	#NUM!
6.16-1.6	#NUM!	-0.130118	#NUM!	#NUM!	#NUM!	#NUM!	-0.1604	#NUM!	#NUM!	-0.185729	#NUM!	-0.106526	-0.156114	#NUM!	#NUM!	#NUM!	#NUM!	#NUM!	-0.073777	#NUM!	#NUM!	-0.12128	#NUM!	-0.0625018	#NUM!	#NUM!	#NUM!	#NUM!	#NUM!	#NUM!	#NUM!	#NUM!	#NUM!	#NUM!	#NUM!	#NUM!	#NUM!	#NUM!	#NUM!	#NUM!	#NUM!	#NUM!	#NUM!	#NUM!	#NUM!	#NUM!	#NUM!	#NUM!	#NUM!
6.16-2.6	#NUM!	-0.0447938	#NUM!	#NUM!	#NUM!	#NUM!	#NUM!	#NUM!	#NUM!	#NUM!	#NUM!	#NUM!	-0.0846845	-0.162496	#NUM!	#NUM!	#NUM!	-0.0718016	-0.318136	#NUM!	#NUM!	-0.117314	#NUM!	#NUM!	#NUM!	#NUM!	#NUM!	#NUM!	#NUM!	#NUM!	#NUM!	#NUM!	#NUM!	#NUM!	#NUM!	#NUM!	#NUM!	#NUM!	#NUM!	#NUM!	#NUM!	#NUM!	#NUM!	#NUM!	#NUM!	#NUM!	#NUM!	-0.0542131	#NUM!
6.16-3.6	#NUM!	#NUM!	#NUM!	#NUM!	#NUM!	#NUM!	#NUM!	#NUM!	#NUM!	-0.209509	#NUM!	-0.136769	-0.0796262	#NUM!	#NUM!	#NUM!	#NUM!	#NUM!	-0.258728	#NUM!	#NUM!	#NUM!	#NUM!	-0.154831	#NUM!	#NUM!	#NUM!	-0.139657	#NUM!	#NUM!	#NUM!	#NUM!	#NUM!	#NUM!	#NUM!	#NUM!	#NUM!	#NUM!	#NUM!	#NUM!	#NUM!	#NUM!	#NUM!	#NUM!	#NUM!	#NUM!	#NUM!	#NUM!	#NUM!
7.14-1.6	#NUM!	#NUM!	#NUM!	#NUM!	#NUM!	#NUM!	#NUM!	#NUM!	#NUM!	-0.143153	#NUM!	#NUM!	-0.116427	-0.211217	#NUM!	#NUM!	#NUM!	#NUM!	-0.2186	#NUM!	#NUM!	-0.14434	#NUM!	#NUM!	#NUM!	#NUM!	#NUM!	#NUM!	#NUM!	#NUM!	#NUM!	#NUM!	#NUM!	#NUM!	#NUM!	#NUM!	#NUM!	#NUM!	#NUM!	#NUM!	#NUM!	#NUM!	#NUM!	#NUM!	#NUM!	-0.0654375	-0.1013	-0.366913	#NUM!
7.14-2.6	#NUM!	-0.122159	#NUM!	#NUM!	#NUM!	#NUM!	#NUM!	#NUM!	#NUM!	-0.0751203	#NUM!	#NUM!	-0.0888008	-0.336465	#NUM!	#NUM!	#NUM!	#NUM!	-0.160436	#NUM!	#NUM!	-0.126995	#NUM!	-0.210444	#NUM!	-0.304608	-0.0813347	#NUM!	#NUM!	#NUM!	#NUM!	#NUM!	#NUM!	#NUM!	#NUM!	#NUM!	#NUM!	#NUM!	#NUM!	#NUM!	#NUM!	#NUM!	#NUM!	#NUM!	#NUM!	#NUM!	#NUM!	-0.0873327	#NUM!
7.14-3.6	#NUM!	#NUM!	#NUM!	#NUM!	#NUM!	#NUM!	#NUM!	#NUM!	#NUM!	#NUM!	#NUM!	-0.134593	#NUM!	#NUM!	#NUM!	#NUM!	#NUM!	#NUM!	-0.166065	#NUM!	#NUM!	-0.123932	#NUM!	-0.119179	#NUM!	-0.12236	#NUM!	-0.306764	#NUM!	#NUM!	#NUM!	#NUM!	#NUM!	#NUM!	#NUM!	#NUM!	#NUM!	#NUM!	#NUM!	#NUM!	#NUM!	#NUM!	#NUM!	#NUM!	#NUM!	#NUM!	#NUM!	#NUM!	#NUM!
7.14-4.6	#NUM!	#NUM!	#NUM!	#NUM!	#NUM!	#NUM!	-0.0529027	#NUM!	#NUM!	-0.205567	#NUM!	-0.109354	#NUM!	-0.0712241	#NUM!	#NUM!	#NUM!	-0.105596	-0.367866	#NUM!	#NUM!	-0.0983404	#NUM!	-0.246217	#NUM!	-0.267313	#NUM!	#NUM!	#NUM!	#NUM!	#NUM!	#NUM!	#NUM!	#NUM!	#NUM!	#NUM!	#NUM!	#NUM!	#NUM!	#NUM!	#NUM!	#NUM!	#NUM!	#NUM!	#NUM!	#NUM!	#NUM!	#NUM!	#NUM!
8.20-1.6	#NUM!	#NUM!	#NUM!	#NUM!	#NUM!	#NUM!	#NUM!	#NUM!	#NUM!	-0.074517	-0.109614	-0.201997	#NUM!	-0.108793	#NUM!	#NUM!	#NUM!	#NUM!	#NUM!	#NUM!	#NUM!	-0.151482	#NUM!	-0.336677	#NUM!	-0.119202	#NUM!	#NUM!	#NUM!	#NUM!	#NUM!	#NUM!	#NUM!	#NUM!	#NUM!	#NUM!	#NUM!	#NUM!	#NUM!	#NUM!	#NUM!	#NUM!	#NUM!	#NUM!	#NUM!	#NUM!	#NUM!	#NUM!	#NUM!
8.20-2.6	#NUM!	#NUM!	#NUM!	#NUM!	#NUM!	#NUM!	#NUM!	#NUM!	#NUM!	#NUM!	#NUM!	-0.163667	#NUM!	-0.189494	#NUM!	#NUM!	#NUM!	#NUM!	-0.196281	#NUM!	#NUM!	-0.1714	#NUM!	#NUM!	#NUM!	#NUM!	#NUM!	#NUM!	#NUM!	#NUM!	#NUM!	#NUM!	#NUM!	#NUM!	#NUM!	#NUM!	#NUM!	#NUM!	#NUM!	#NUM!	#NUM!	#NUM!	#NUM!	#NUM!	#NUM!	#NUM!	#NUM!	#NUM!	#NUM!
8.20-3.6	#NUM!	#NUM!	#NUM!	#NUM!	#NUM!	#NUM!	#NUM!	#NUM!	#NUM!	#NUM!	#NUM!	#NUM!	#NUM!	#NUM!	#NUM!	#NUM!	#NUM!	#NUM!	#NUM!	#NUM!	-0.227948	#NUM!	#NUM!	#NUM!	#NUM!	#NUM!	#NUM!	#NUM!	#NUM!	#NUM!	#NUM!	#NUM!	#NUM!	#NUM!	#NUM!	#NUM!	#NUM!	#NUM!	#NUM!	#NUM!	#NUM!	#NUM!	#NUM!	#NUM!	#NUM!	#NUM!	#NUM!	#NUM!	#NUM!
5.14-1.4	#NUM!	#NUM!	#NUM!	#NUM!	#NUM!	#NUM!	#NUM!	#NUM!	#NUM!	#NUM!	#NUM!	-0.11523	-0.241628	-0.251161	#NUM!	#NUM!	#NUM!	#NUM!	#NUM!	#NUM!	-0.161945	#NUM!	#NUM!	#NUM!	#NUM!	#NUM!	#NUM!	#NUM!	#NUM!	#NUM!	#NUM!	#NUM!	#NUM!	#NUM!	#NUM!	#NUM!	#NUM!	#NUM!	#NUM!	#NUM!	#NUM!	#NUM!	#NUM!	#NUM!	#NUM!	#NUM!	#NUM!	#NUM!	#NUM!
5.14-2.4	#NUM!	#NUM!	#NUM!	#NUM!	#NUM!	#NUM!	#NUM!	#NUM!	#NUM!	#NUM!	#NUM!	-0.157571	-0.23919	#NUM!	#NUM!	#NUM!	#NUM!	#NUM!	#NUM!	#NUM!	-0.181566	#NUM!	#NUM!	#NUM!	#NUM!	#NUM!	#NUM!	#NUM!	#NUM!	#NUM!	#NUM!	#NUM!	#NUM!	#NUM!	#NUM!	#NUM!	#NUM!	#NUM!	#NUM!	#NUM!	#NUM!	#NUM!	#NUM!	#NUM!	#NUM!	#NUM!	#NUM!	#NUM!	#NUM!
5.14-3.4	#NUM!	#NUM!	#NUM!	#NUM!	#NUM!	#NUM!	#NUM!	#NUM!	#NUM!	#NUM!	#NUM!	-0.253165	-0.308219	#NUM!	#NUM!	#NUM!	#NUM!	#NUM!	#NUM!	#NUM!	-0.214781	#NUM!	#NUM!	#NUM!	#NUM!	#NUM!	#NUM!	#NUM!	#NUM!	#NUM!	#NUM!	#NUM!	#NUM!	#NUM!	#NUM!	#NUM!	#NUM!	#NUM!	#NUM!	#NUM!	#NUM!	#NUM!	#NUM!	#NUM!	#NUM!	#NUM!	#NUM!	#NUM!	#NUM!
5.14-4.4	#NUM!	#NUM!	#NUM!	#NUM!	#NUM!	#NUM!	#NUM!	#NUM!	#NUM!	#NUM!	#NUM!	#NUM!	-0.164543	#NUM!	#NUM!	#NUM!	#NUM!	#NUM!	#NUM!	#NUM!	-0.144977	#NUM!	#NUM!	#NUM!	#NUM!	#NUM!	#NUM!	#NUM!	#NUM!	#NUM!	#NUM!	#NUM!	#NUM!	#NUM!	#NUM!	#NUM!	#NUM!	#NUM!	#NUM!	#NUM!	#NUM!	#NUM!	#NUM!	#NUM!	#NUM!	#NUM!	#NUM!	#NUM!	#NUM!
6.16-1.4	#NUM!	#NUM!	#NUM!	#NUM!	#NUM!	#NUM!	#NUM!	#NUM!	#NUM!	-0.0769395	#NUM!	-0.139216	-0.288816	#NUM!	#NUM!	#NUM!	#NUM!	#NUM!	#NUM!	#NUM!	#NUM!	#NUM!	#NUM!	-0.233478	#NUM!	-0.0818158	#NUM!	#NUM!	#NUM!	#NUM!	#NUM!	#NUM!	#NUM!	#NUM!	#NUM!	#NUM!	#NUM!	#NUM!	#NUM!	#NUM!	#NUM!	#NUM!	#NUM!	#NUM!	#NUM!	#NUM!	#NUM!	#NUM!	#NUM!
6.16-2.4	#NUM!	#NUM!	#NUM!	#NUM!	#NUM!	#NUM!	#NUM!	#NUM!	#NUM!	#NUM!	#NUM!	#NUM!	-0.367357	-0.312184	#NUM!	#NUM!	#NUM!	#NUM!	#NUM!	#NUM!	-0.278284	#NUM!	#NUM!	#NUM!	#NUM!	#NUM!	#NUM!	#NUM!	#NUM!	#NUM!	#NUM!	#NUM!	#NUM!	#NUM!	#NUM!	#NUM!	#NUM!	#NUM!	#NUM!	#NUM!	#NUM!	#NUM!	#NUM!	#NUM!	#NUM!	#NUM!	#NUM!	#NUM!	#NUM!
6.16-4.4	#NUM!	#NUM!	#NUM!	#NUM!	#NUM!	#NUM!	#NUM!	#NUM!	#NUM!	-0.318964	#NUM!	#NUM!	#NUM!	#NUM!	#NUM!	#NUM!	#NUM!	#NUM!	#NUM!	#NUM!	-0.343501	#NUM!	#NUM!	#NUM!	#NUM!	#NUM!	#NUM!	#NUM!	#NUM!	#NUM!	#NUM!	#NUM!	#NUM!	#NUM!	#NUM!	#NUM!	#NUM!	#NUM!	#NUM!	#NUM!	#NUM!	#NUM!	#NUM!	#NUM!	#NUM!	#NUM!	#NUM!	#NUM!	#NUM!
7.14-1.4	#NUM!	#NUM!	#NUM!	#NUM!	#NUM!	#NUM!	#NUM!	#NUM!	#NUM!	#NUM!	#NUM!	#NUM!	#NUM!	-0.136129	#NUM!	#NUM!	#NUM!	#NUM!	#NUM!	#NUM!	-0.282397	#NUM!	#NUM!	#NUM!	#NUM!	#NUM!	#NUM!	#NUM!	#NUM!	#NUM!	#NUM!	#NUM!	#NUM!	#NUM!	#NUM!	#NUM!	#NUM!	#NUM!	#NUM!	#NUM!	#NUM!	#NUM!	#NUM!	#NUM!	#NUM!	#NUM!	#NUM!	#NUM!	#NUM!
7.14-3.4	-0.0595037	#NUM!	#NUM!	#NUM!	#NUM!	#NUM!	#NUM!	#NUM!	#NUM!	-0.162637	#NUM!	-0.206212	-0.27317	-0.0971963	#NUM!	#NUM!	#NUM!	#NUM!	-0.216584	#NUM!	-0.167284	#NUM!	#NUM!	#NUM!	#NUM!	#NUM!	#NUM!	#NUM!	#NUM!	#NUM!	#NUM!	#NUM!	#NUM!	#NUM!	#NUM!	#NUM!	#NUM!	#NUM!	#NUM!	#NUM!	#NUM!	#NUM!	#NUM!	#NUM!	#NUM!	#NUM!	#NUM!	#NUM!	#NUM!
8.20-1.4	#NUM!	#NUM!	#NUM!	#NUM!	#NUM!	#NUM!	#NUM!	#NUM!	#NUM!	-0.296876	#NUM!	#NUM!	-0.367531	#NUM!	#NUM!	#NUM!	#NUM!	#NUM!	#NUM!	#NUM!	#NUM!	#NUM!	#NUM!	#NUM!	#NUM!	#NUM!	#NUM!	#NUM!	#NUM!	#NUM!	#NUM!	#NUM!	#NUM!	#NUM!	#NUM!	#NUM!	#NUM!	#NUM!	#NUM!	#NUM!	#NUM!	#NUM!	#NUM!	#NUM!	#NUM!	#NUM!	#NUM!	#NUM!	#NUM!
[truncated: 77 more columns]

## Sheet: Sheet3
		StDev
A. psilostachya	2.28809	0.244389
P. virgatum	1.78636	0.747731
A. viridis	2.01686	0.48781
S. nutans	1.96623	0.556258
R. humilis	1.19651	0.465372
	AvShannon	StDev
May	1.48384	0.447807
June	2.09361	0.492069
July	2.17727	0.420607
August	1.91725	0.855816
	AvShannon	StDev
Site 1	1.98753	0.628723
Site 2	1.95241	0.571526
Site 3	1.76659	0.678054
Site 4	1.94652	0.476517

## Sheet: Sheet4
55	0	0	0	0	0.01
57	0.02	0.05	0	0.03	0
62	0	0	0	0	0
66	0	0	0	0	0
67	0	0	0	0	0
71	0.02	0	0.01	0	0
72	0	0.01	0.01	0.03	0
73	0	0	0.01	0	0
74	0	0.02	0.01	0	0
75	0.05	0.04	0.18	0.05	0.11
76	0	0.01	0.02	0.03	0
77	0	0.02	0.05	0.05	0.07
78	0.04	0.3	0.12	0.07	0.54
79	0.11	0.14	0.15	0.08	0.3
81	0	0	0.03	0	0
82	0	0	0	0	0
83	0	0	0.01	0	0
84	0.01	0.04	0	0.02	0
85	0.18	0.13	0.14	0.12	0.09
89	0	0	0.09	0	0
92	0	0	0	0.09	0.11
94	0.08	0	0.01	0.04	0
95	0	0.07	0	0	0
96	0	0.11	0.04	0.09	0.1
97	0	0	0.02	0	0
98	0	0.05	0	0.09	0.02
99	0	0	0	0.02	0
100	0	0	0	0.32	0
103	0	0	0.07	0	0
113	0	0	0.01	0	0
129	0	0.01	0	0	0
148	0	0	0.05	0	0
163	0	0	0.03	0	0
164	0.01	0	0.03	0	0
185	0.03	0	0	0	0
186	0.03	0	0	0	0
193	0	0	0.03	0	0
194	0	0	0.04	0	0
203	0	0	0	0	0
206	0	0	0	0	0
213	0	0	0.01	0	0
213.8	0.02	0	0.01	0	0
215	0.05	0	0.01	0	0
219	0	0	0.01	0	0
224	0	0	0.01	0	0
224.5	0.02	0.01	0.01	0.02	0
227	0	0	0	0.03	0
228	0.02	0.04	0.02	0.13	0
229	0	0	0.01	0	0
230	0	0	0.01	0	0
232	0	0.01	0	0	0
235	0.02	0.02	0.02	0.01	0
236	0.03	0.07	0.02	0.17	0
239	0.01	0.01	0	0	0
241	0	0.02	0	0.02	0
243	0.01	0	0	0	0
245.5	0	0	0	0.01	0
247.2	0	0.01	0	0	0
248	0	0.01	0.01	0.02	0
249	0.01	0.03	0.01	0.17	0
251	0	0	0	0	0
256	0	0	0	0.02	0
266	0.02	0.01	0	0.01	0
267	0	0	0.01	0	0
268	0	0	0	0.03	0
269	0.01	0.03	0	0.03	0
280	0.01	0	0	0	0
303	0	0	0.04	0	0
319.5	0	0	0	0	0
327.5	0.03	0	0	0	0
335	0	0	0.02	0	0
336	0	0	0	0	0
337	0	0	0.01	0	0
339	0	0	0	0	0
345	0	0	0.02	0	0
346	0.06	0.01	0	0	0.03
347	0	0	0.05	0.01	0
347.5	0.03	0	0.06	0	0.18
348	0.09	0.02	0	0.06	0
349	0	0	0	0.07	0.25
350	0.05	0.09	0.07	0.12	0.09
351	0.04	0.01	0.01	0	0
352	0.09	0.04	0.04	0.06	0
353	0	0.39	0	0.03	0.12
354	0	0	0.09	0	0
355	0.09	0.2	0	0.15	0.03
367	0	0	0.01	0	0
368	0.02	0.03	0	0.07	0
370	0	0	0	0	0
372	0	0.02	0	0	0
375	0	0	0	0	0
376	0	0	0.01	0	0
377	0.01	0	0	0	0
379	0.01	0	0	0	0
380	0	0.01	0.02	0	0
380.7	0.02	0.01	0.01	0.02	0
382	0	0.02	0.01	0	0
383	0.02	0	0	0	0
384	0.01	0	0	0	0
395	0	0	0.02	0	0
396	0.02	0	0	0	0
397	0	0	0	0	0
493	0.03	0	0	0	0
504	0	0	0.01	0	0
509	0.01	0	0	0.03	0
511	0	0	0.01	0	0
513	0	0	0.01	0	0
514	0	0	0.01	0	0
523	0.01	0	0.01	0.01	0
524	0.02	0.01	0.02	0	0
525	0.03	0.01	0.02	0	0
526	0.01	0	0.01	0	0
527	0.02	0.02	0	0.01	0
528	0	0	0	0	0
529	0.14	0.08	0.22	0.09	0.15
531	0	0	0.01	0	0
532	0.01	0.01	0	0	0
536	0	0	0.01	0	0
550	0.03	0	0	0	0
624	0	0	0	0.02	0
672	0	0	0.02	0	0
706	0	0	0	0	0
